# Supplementary material for: Expanding the Toolbox for Functional Genomics in Fonsecaea pedrosoi: The Use of Split-Marker and Biolistic Transformation for Inactivation of Tryptophan Synthase (trpB) Gene
Source: J Fungi (Basel). 2023 Feb 8;9(2):224. doi: 10.3390/jof9020224 (PMC9963410; doi:10.3390/jof9020224)
Supplement: Supplementary file 1 [file jof-09-00224-s001.zip]

Archive with 1 entries (1 files):
- jof-2172503-supplementary.pdf
